# Supplementary material for: The other blue: Role of sky in the perception of nature
Source: Front Psychol. 2022 Oct 28;13:932507. doi: 10.3389/fpsyg.2022.932507 (PMC9651055; doi:10.3389/fpsyg.2022.932507)
Supplement: Supplementary file 6 [file Data_Sheet_6.csv]

		EDBsky	EDBsky	EDBsky	EDBsky	EDBsky	EDBsky	EDBsky	EDBsky	EDBtrees	EDBtrees	EDBtrees	EDBtrees	EDBtrees	EDBtrees	EDBtrees	EDBtrees	EDBwater	EDBwater	EDBwater	EDBwater	EDBwater	EDBwater	EDBwater	EDBwater	EDBgrass	EDBgrass	EDBgrass	EDBgrass	EDBgrass	EDBgrass	EDBgrass	EDBgrass	EDBvegetation	EDBvegetation	EDBvegetation	EDBvegetation	EDBvegetation	EDBvegetation	EDBvegetation	EDBvegetation	EDBsnow	EDBsnow	EDBsnow	EDBsnow	EDBsnow	EDBsnow	EDBsnow	EDBsnow
		count	mean	std	min	25%	50%	75%	max	count	mean	std	min	25%	50%	75%	max	count	mean	std	min	25%	50%	75%	max	count	mean	std	min	25%	50%	75%	max	count	mean	std	min	25%	50%	75%	max	count	mean	std	min	25%	50%	75%	max
Env	Horizon
N	H	380	36	28	0	11	33	58	100	254	47	23	0	29	44	64	100	49	55	19	17	42	51	73	91	60	29	18	7	16	23	39	84	94	45	23	6	29	40	62	98	22	30	19	8	14	26	40	83
N	L	578	27	24	0	8	19	41	99	489	44	21	0	27	41	58	100	36	63	20	29	49	61	79	100	52	52	22	17	34	46	68	126	63	50	19	22	36	44	64	99	58	45	20	23	28	41	53	108
N	M	512	27	23	0	9	22	43	97	441	45	22	0	28	42	60	100	55	53	21	18	34	53	67	97	48	35	21	11	22	28	44	111	130	46	20	12	28	44	61	97	80	38	21	9	24	33	49	128
SN	H	596	32	24	0	13	28	49	99	461	50	26	0	32	49	71	100	86	40	25	6	18	36	58	98	335	44	31	6	21	36	59	196	53	54	20	19	40	52	64	100	112	34	29	4	13	24	42	141
SN	L	692	19	18	0	7	14	26	99	516	51	27	0	30	53	71	100	39	62	23	23	41	59	78	99	205	62	37	9	38	59	79	311	56	55	22	14	38	55	70	97	59	51	23	19	34	50	63	96
SN	M	624	24	21	0	8	18	32	100	490	52	27	0	32	51	73	100	81	46	25	9	22	44	64	100	331	52	31	10	28	46	67	182	39	57	20	21	42	50	74	98	91	40	23	10	20	36	50	104
SU	H	390	36	31	0	7	31	62	100	373	56	24	0	40	56	75	100	98	50	25	0	26	51	71	99	48	51	27	21	30	46	64	140	45	47	33	0	18	46	72	100	49	34	32	4	15	24	42	164
SU	L	615	21	23	0	5	13	30	100	584	45	22	0	28	43	59	97	58	30	30	0	0	26	55	90	38	74	40	26	46	64	89	174	12	85	24	37	78	98	100	100	28	46	20	17	32	40	59	84
SU	M	563	26	24	0	7	18	38	99	556	52	22	0	36	52	69	99	110	47	27	0	25	42	70	97	61	53	24	13	36	48	67	117	32	69	21	29	54	75	89	95	48	36	20	8	21	34	48	116
U	H	378	35	31	0	7	29	58	100	216	59	37	0	31	62	95	100	128	57	25	12	40	50	73	100	23	112	147	42	68	84	92	776	19	73	18	36	60	77	77	100	NA	NA	NA	NA	NA	NA	NA	NA
U	L	574	25	23	0	7	18	39	99	379	51	41	0	0	53	98	100	77	82	23	26	72	95	99	100	37	65	26	30	42	64	78	131	46	86	21	32	68	100	100	100	NA	NA	NA	NA	NA	NA	NA	NA
U	M	495	28	25	0	7	21	45	99	311	51	41	0	2	53	98	100	133	52	23	15	34	49	69	100	23	77	35	34	53	67	97	169	27	84	22	24	74	99	100	100	NA	NA	NA	NA	NA	NA	NA	NA
[truncated: 24 more columns]
