# Supplementary material for: The other blue: Role of sky in the perception of nature
Source: Front Psychol. 2022 Oct 28;13:932507. doi: 10.3389/fpsyg.2022.932507 (PMC9651055; doi:10.3389/fpsyg.2022.932507)
Supplement: Supplementary file 7 [file Data_Sheet_7.xlsx]

## Sheet: Sheet1
	Model formula
1	EDBsky ~ environment + (1|participant) + (1|image)
2	EDBsky ~ environment + horizon + (1|participant) + (1|image)
3	EDBsky ~ horizon + (1|participant) + (1|image)
4	EDBsky ~ horizon + sky conditions + (1|participant) + (1|image)
5	EDBsky ~ horizon*sky condition + (1|sub) + (1|image)
6	EDBsky ~ horizon + sky conditions + season + (1|participant) + (1|image)
7	EDBsky ~ horizon + sky conditions * season + (1|participant) + (1|image)
8	Naturalness ~ EDBsky + (1|sub) + (1|image)
9	Naturalness ~ EDBtrees + (1|sub) + (1|image)
10	Naturalness ~ EDBtrees + EDBsky + (1|sub) + (1|image)
11	Naturalness ~ percentage of sky + (1|sub) + (1|image)
12	Naturalness ~ percentage of sky + weather conditions + (1|sub) + (1|image)
13	Naturalness ~ percentage of sky + season + (1|sub) + (1|image)
14	Naturalness ~ percentage of trees + (1|sub) + (1|image)
15	Naturalness ~ percentage of trees + sky conditions + (1|sub) + (1|image
16	Naturalness ~ percentage of trees + weather conditions + season + (1|sub) + (1|image)
17	Naturalness ~ percentage of trees + sky + (1|sub) + (1|image)
18	Naturalness~EDBwater + (1|subject)+(1|image)
19	Naturalness ~ EDBsky + (1|sub) + (1|image) (cooccurance with water)
20	Naturalness ~ Water + (1|participant) + (1|image)
21	Naturalness ~ Sky + (1|participant) + (1|image) (coocurence with water)
