# Supplementary material for: The other blue: Role of sky in the perception of nature
Source: Front Psychol. 2022 Oct 28;13:932507. doi: 10.3389/fpsyg.2022.932507 (PMC9651055; doi:10.3389/fpsyg.2022.932507)
Supplement: Supplementary file 8 [file Data_Sheet_8.xlsx]

## Sheet: Sheet1
Environment	Horizon	Naturalness	SD	Preference	SD	Familiarity	SD	Relaxation	SD	Openness	SD
Natural	Total	84.8565	18.6608	77.4701	22.1211	64.5898	27.7683	76.2388	23.0938	78.9585	21.4563
Natural	High	83.2684	20.4447	72.9053	25.9766	62.7789	28.092	72.2316	26.3465	76.8211	23.6873
Natural	Low	86.4377	16.5152	79.7232	18.9955	64.9844	27.6898	78.1125	20.8065	80.4325	19.2771
Natural	Medium	84.25	19.442	78.3145	21.8377	65.4883	27.6076	77.0977	22.6467	78.8809	21.9511
Some Nature	Total	73.4461	22.1958	73.8206	22.1039	63.4969	26.7532	73.7798	22.9659	81.2259	19.3247
Some Nature	High	72.349	21.8662	71.8758	22.776	62.0856	26.6414	71.75	23.4885	78.9966	20.2491
Some Nature	Low	73.3974	23.263	73.9205	22.8698	64.0246	27.1575	73.5954	23.3222	81.1777	19.8624
Some Nature	Medium	74.5481	21.2587	75.5673	20.4073	64.2596	26.3963	75.9231	21.8877	83.4087	17.5156
Some Urban	Total	51.6052	26.0363	66.2283	24.9641	58.8138	26.754	64.7385	25.2209	60.0013	26.2193
Some Urban	High	49.0949	27.2196	65.4923	25.3813	57.6667	27.2119	62.9692	26.2141	57.2513	27.053
Some Urban	Low	53.1447	26.0721	66.9366	24.2234	60.0846	26.225	64.865	24.876	62.252	25.3797
Some Urban	Medium	51.6625	25.0533	65.9645	25.4891	58.2202	26.9965	65.8259	24.8698	59.4476	26.3702
Urban	Total	26.0456	24.3199	54.4354	27.5751	52.1804	27.5869	50.8279	26.3166	46.3165	27.2532
Urban	High	25.1217	23.6462	53.6402	27.7226	52.2593	27.6474	51.246	26.3345	45.3598	28.3722
Urban	Low	26.1254	24.3404	55.5941	27.3234	51.9512	27.5657	50.8188	26.1871	47.0383	26.9469
Urban	Medium	26.6586	24.8257	53.699	27.7612	52.3859	27.6191	50.5192	26.5009	46.2101	26.7617
