# Supplementary material for: The other blue: Role of sky in the perception of nature
Source: Front Psychol. 2022 Oct 28;13:932507. doi: 10.3389/fpsyg.2022.932507 (PMC9651055; doi:10.3389/fpsyg.2022.932507)
Supplement: Supplementary file 9 [file Data_Sheet_9.csv]

# This file may be used to create an environment using:
# $ conda create --name <env> --file <this file>
# platform: osx-64
_r-mutex=1.0.1=anacondar_1
appdirs=1.4.4=pypi_0
appnope=0.1.2=py38h50d1736_2
argon2-cffi=21.3.0=pyhd8ed1ab_0
argon2-cffi-bindings=21.2.0=py38h96a0964_1
asttokens=2.0.5=pyhd8ed1ab_0
attrs=21.4.0=pyhd8ed1ab_0
backcall=0.2.0=pyh9f0ad1d_0
backports=1.0=py_2
backports.functools_lru_cache=1.6.4=pyhd8ed1ab_0
backports.zoneinfo=0.2.1=py38h96a0964_4
beautifulsoup4=4.10.0=pyha770c72_0
bleach=4.1.0=pyhd8ed1ab_0
brotli=1.0.9=h0d85af4_6
brotli-bin=1.0.9=h0d85af4_6
bwidget=1.9.14=h694c41f_1
bzip2=1.0.8=h0d85af4_4
c-ares=1.18.1=h0d85af4_0
ca-certificates=2021.10.8=h033912b_0
cairo=1.16.0=h9e0e54b_1010
cctools_osx-64=949.0.1=hc7db93f_23
certifi=2021.10.8=py38h50d1736_2
cffi=1.15.0=py38hc55c11b_1
clang=12.0.0=hecd8cb5_2
clang-12=12.0.0=default_hfcad0e5_2
clang_osx-64=12.0.0=h7ad7729_2
clangxx=12.0.0=default_hfcad0e5_2
clangxx_osx-64=12.0.0=he0c6f94_2
compiler-rt=12.0.0=hd87ff74_2
compiler-rt_osx-64=12.0.0=hfb26b64_2
curl=7.80.0=hca72f7f_0
cycler=0.11.0=pyhd8ed1ab_0
debugpy=1.5.1=py38ha048514_0
decorator=5.1.1=pyhd8ed1ab_0
defusedxml=0.7.1=pyhd8ed1ab_0
entrypoints=0.4=pyhd8ed1ab_0
executing=0.8.3=pyhd8ed1ab_0
flit-core=3.7.1=pyhd8ed1ab_0
font-ttf-dejavu-sans-mono=2.37=hab24e00_0
font-ttf-inconsolata=3.000=h77eed37_0
font-ttf-source-code-pro=2.038=h77eed37_0
font-ttf-ubuntu=0.83=hab24e00_0
fontconfig=2.13.96=h10f422b_0
fonts-conda-ecosystem=1=0
fonts-conda-forge=1=0
fonttools=4.30.0=py38hed1de0f_0
freetype=2.10.4=h4cff582_1
fribidi=1.0.10=hbcb3906_0
gettext=0.19.8.1=hd1a6beb_1008
gfortran_impl_osx-64=9.3.0=h9cc0e5e_23
gfortran_osx-64=9.3.0=h18f7dce_15
giflib=5.2.1=hbcb3906_2
gmp=6.2.1=h2e338ed_0
graphite2=1.3.13=h2e338ed_1001
gsl=2.7=h93259b0_0
harfbuzz=3.4.0=h447b35c_0
icu=69.1=he49afe7_0
importlib-metadata=4.11.3=py38h50d1736_0
importlib_resources=5.4.0=pyhd8ed1ab_0
ipykernel=6.9.2=py38h60dac5d_0
ipython=8.1.1=py38h50d1736_0
ipython_genutils=0.2.0=py_1
isl=0.22.1=hb1e8313_2
jbig=2.1=h0d85af4_2003
jedi=0.18.1=py38h50d1736_0
jinja2=3.0.3=pyhd8ed1ab_0
jpeg=9e=h0d85af4_0
jsonschema=4.4.0=pyhd8ed1ab_0
jupyter_client=7.1.2=pyhd8ed1ab_0
jupyter_core=4.9.2=py38h50d1736_0
jupyterlab_pygments=0.1.2=pyh9f0ad1d_0
kiwisolver=1.4.0=py38h8b7791e_0
krb5=1.19.2=hcd88c3b_0
lcms2=2.12=h577c468_0
ld64_osx-64=530=h70f3046_23
ldid=2.1.2=h6a69015_3
lerc=3.0=he49afe7_0
libblas=3.9.0=13_osx64_openblas
libbrotlicommon=1.0.9=h0d85af4_6
libbrotlidec=1.0.9=h0d85af4_6
libbrotlienc=1.0.9=h0d85af4_6
libcblas=3.9.0=13_osx64_openblas
libclang-cpp12=12.0.0=default_hfcad0e5_2
libcurl=7.80.0=h6dfd666_0
libcxx=13.0.1=hc203e6f_0
libdeflate=1.10=h0d85af4_0
libedit=3.1.20210910=hca72f7f_0
libev=4.33=haf1e3a3_1
libffi=3.4.2=h0d85af4_5
libgfortran=5.0.0=9_3_0_h6c81a4c_23
libgfortran-devel_osx-64=9.3.0=h6c81a4c_23
libgfortran5=9.3.0=h6c81a4c_23
libglib=2.70.2=hf1fb8c0_4
libiconv=1.16=haf1e3a3_0
libimagequant=2.17.0=h9bde063_1
liblapack=3.9.0=13_osx64_openblas
libllvm12=12.0.0=h9b2ccf5_3
libnghttp2=1.46.0=ha29bfda_0
libopenblas=0.3.18=openmp_h3351f45_0
libpng=1.6.37=h7cec526_2
libsodium=1.0.18=hbcb3906_1
libssh2=1.10.0=h52ee1ee_2
libtiff=4.3.0=h17f2ce3_3
libwebp=1.2.2=h28dabe5_0
libwebp-base=1.2.2=h0d85af4_1
libxcb=1.13=h0d85af4_1004
libxml2=2.9.12=h7e28ab6_1
libzlib=1.2.11=h9173be1_1013
llvm-openmp=13.0.1=hcb1a161_1
llvm-tools=12.0.0=h9b2ccf5_3
lz4-c=1.9.3=he49afe7_1
make=4.3=h22f3db7_1
markupsafe=2.1.1=py38hed1de0f_0
matplotlib=3.5.1=py38h50d1736_0
matplotlib-base=3.5.1=py38hc7d2367_0
matplotlib-inline=0.1.3=pyhd8ed1ab_0
mistune=0.8.4=py38h96a0964_1005
mpc=1.2.1=hbb51d92_0
mpfr=4.1.0=h0f52abe_1
munkres=1.1.4=pyh9f0ad1d_0
nbclient=0.5.13=pyhd8ed1ab_0
nbconvert=6.3.0=py38hecd8cb5_0
nbformat=5.2.0=pyhd8ed1ab_0
ncurses=6.3=hca72f7f_2
nest-asyncio=1.5.4=pyhd8ed1ab_0
notebook=6.4.10=pyha770c72_0
numpy=1.22.3=py38hd52c74b_0
openjpeg=2.4.0=h6e7aa92_1
openssl=1.1.1n=h6c3fc93_0
packaging=21.3=pyhd8ed1ab_0
pandas=1.4.1=py38ha53d530_0
pandoc=2.12=hecd8cb5_0
pandocfilters=1.5.0=pyhd8ed1ab_0
pango=1.48.10=h0e59876_3
parso=0.8.3=pyhd8ed1ab_0
patsy=0.5.2=pyhd8ed1ab_0
pcre=8.45=he49afe7_0
pcre2=10.37=ha16e1b2_0
pexpect=4.8.0=pyh9f0ad1d_2
pickleshare=0.7.5=py_1003
pillow=9.0.1=py38h47ebe08_1
pip=21.2.4=py38hecd8cb5_0
pixman=0.40.0=hbcb3906_0
prometheus_client=0.13.1=pyhd8ed1ab_0
prompt-toolkit=3.0.27=pyha770c72_0
psutil=5.9.0=py38h96a0964_0
pthread-stubs=0.4=hc929b4f_1001
ptyprocess=0.7.0=pyhd3deb0d_0
pure_eval=0.2.2=pyhd8ed1ab_0
pycparser=2.21=pyhd8ed1ab_0
pyee=8.2.2=pypi_0
pygments=2.11.2=pyhd8ed1ab_0
pyparsing=3.0.7=pyhd8ed1ab_0
pyppeteer=1.0.2=pypi_0
pyrsistent=0.18.1=py38h96a0964_0
python=3.8.12=h17280f6_3_cpython
python-dateutil=2.8.2=pyhd8ed1ab_0
python-tzdata=2021.5=pyhd8ed1ab_0
python_abi=3.8=2_cp38
pytz=2021.3=pyhd8ed1ab_0
pytz-deprecation-shim=0.1.0.post0=py38h50d1736_1
pyyaml=6.0=pypi_0
pyzmq=22.3.0=py38hd3b92b6_1
qtpy=2.0.1=pypi_0
r=4.1=r41hd8ed1ab_1004
r-abind=1.4_5=r41hc72bb7e_1003
r-askpass=1.1=r41h28b5c78_2
r-assertthat=0.2.1=r41hc72bb7e_2
r-backports=1.4.1=r41h28b5c78_0
r-base=4.1.2=h2b051ba_0
r-base64enc=0.1_3=r41h28b5c78_1004
r-bayestestr=0.11.5=r41hc72bb7e_0
r-bit=4.0.4=r41h28b5c78_0
r-bit64=4.0.5=r41h28b5c78_0
r-blob=1.2.2=r41hc72bb7e_0
r-boot=1.3_28=r41hc72bb7e_0
r-brio=1.1.3=r41h28b5c78_0
r-broom=0.7.12=r41hc72bb7e_0
r-bslib=0.3.1=r41hc72bb7e_0
r-callr=3.7.0=r41hc72bb7e_0
r-car=3.0_12=r41hc72bb7e_0
r-cardata=3.0_5=r41hc72bb7e_0
r-caret=6.0_91=r41h0f1d5c4_0
r-cellranger=1.1.0=r41hc72bb7e_1004
r-class=7.3_20=r41h28b5c78_0
r-cli=3.2.0=r41h9951f98_0
r-clipr=0.8.0=r41hc72bb7e_0
r-cluster=2.1.2=r41h749f5a1_0
r-codetools=0.2_18=r41hc72bb7e_0
r-colorspace=2.0_3=r41h0f1d5c4_0
r-conquer=1.2.1=r41hfc1bc72_0
r-corrplot=0.92=r41hc72bb7e_0
r-cowplot=1.1.1=r41hc72bb7e_0
r-cpp11=0.4.2=r41hc72bb7e_0
r-crayon=1.5.0=r41hc72bb7e_0
r-crosstalk=1.2.0=r41hc72bb7e_0
r-curl=4.3.2=r41h28b5c78_0
r-data.table=1.14.2=r41ha76789d_0
r-datawizard=0.3.0=r41hc72bb7e_0
r-dbi=1.1.2=r41hc72bb7e_0
r-dbplyr=2.1.1=r41hc72bb7e_0
r-desc=1.4.0=r41hc72bb7e_0
r-diffobj=0.3.5=r41h28b5c78_0
r-digest=0.6.29=r41h9951f98_0
r-dplyr=1.0.7=r41h9951f98_0
r-dtplyr=1.2.1=r41hc72bb7e_0
r-e1071=1.7_9=r41h9951f98_0
r-effectsize=0.6.0.1=r41hc72bb7e_0
r-ellipsis=0.3.2=r41h28b5c78_0
r-emmeans=1.7.2=r41hc72bb7e_0
r-estimability=1.3=r41hc72bb7e_1003
r-evaluate=0.15=r41hc72bb7e_0
r-ez=4.4_0=r41hc72bb7e_1
r-fansi=1.0.2=r41h28b5c78_0
r-farver=2.1.0=r41h9951f98_0
r-fastmap=1.1.0=r41h9951f98_0
r-forcats=0.5.1=r41hc72bb7e_0
r-foreach=1.5.2=r41hc72bb7e_0
r-foreign=0.8_82=r41h28b5c78_0
r-fs=1.5.2=r41h9951f98_0
r-future=1.24.0=r41hc72bb7e_0
r-future.apply=1.8.1=r41hc72bb7e_0
r-gargle=1.2.0=r41hc72bb7e_0
r-geepack=1.3.3=r41he49afe7_0
r-generics=0.1.2=r41hc72bb7e_0
r-ggeffects=1.1.1=r41hc72bb7e_0
r-ggplot2=3.3.5=r41hc72bb7e_0
r-ggpubr=0.4.0=r41hc72bb7e_0
r-ggrepel=0.9.1=r41h9951f98_0
r-ggsci=2.9=r41hc72bb7e_1003
r-ggsignif=0.6.3=r41hc72bb7e_0
r-glmmtmb=1.1.3=r41hc4bb905_0
r-globals=0.14.0=r41hc72bb7e_0
r-glue=1.6.2=r41h0f1d5c4_0
r-googledrive=2.0.0=r41hc72bb7e_0
r-googlesheets4=1.0.0=r41h785f33e_0
r-gower=1.0.0=r41h28b5c78_0
r-gridextra=2.3=r41hc72bb7e_1003
r-gtable=0.3.0=r41hc72bb7e_3
r-haven=2.4.3=r41h8a02945_0
r-hexbin=1.28.2=r41h8e0a2a9_0
r-highr=0.9=r41hc72bb7e_0
r-hms=1.1.1=r41hc72bb7e_0
r-htmltools=0.5.2=r41h9951f98_0
r-htmlwidgets=1.5.4=r41hc72bb7e_0
r-httr=1.4.2=r41hc72bb7e_0
r-ids=1.0.1=r41hc72bb7e_1
r-insight=0.16.0=r41hc72bb7e_0
r-ipred=0.9_12=r41h28b5c78_0
r-irdisplay=1.1=r41hd8ed1ab_0
r-irkernel=1.3=r41hc72bb7e_0
r-isoband=0.2.5=r41h9951f98_0
r-iterators=1.0.14=r41hc72bb7e_0
r-jquerylib=0.1.4=r41hc72bb7e_0
r-jsonlite=1.8.0=r41h0f1d5c4_0
r-kernsmooth=2.23_20=r41he19034d_0
r-knitr=1.37=r41hc72bb7e_1
r-labeling=0.4.2=r41hc72bb7e_1
r-later=1.2.0=r41h9951f98_0
r-lattice=0.20_45=r41h28b5c78_0
r-lava=1.6.10=r41hc72bb7e_0
r-lavaan=0.6_11=r41hc72bb7e_0
r-lazyeval=0.2.2=r41h28b5c78_2
r-lifecycle=1.0.1=r41hc72bb7e_0
r-listenv=0.8.0=r41hc72bb7e_1
r-lme4=1.1_27.1=r41h9951f98_0
r-lmertest=3.1_3=r41hc72bb7e_0
r-lubridate=1.8.0=r41h9951f98_0
r-magrittr=2.0.2=r41h28b5c78_0
r-maptools=1.1_3=r41h0f1d5c4_0
r-mass=7.3_55=r41h28b5c78_0
r-matrix=1.4_0=r41hc2c5f09_0
r-matrixmodels=0.5_0=r41hc72bb7e_0
r-matrixstats=0.61.0=r41h28b5c78_0
r-mgcv=1.8_39=r41h60b693f_0
r-mime=0.12=r41h28b5c78_0
r-minqa=1.2.4=r41h1c00d0a_1006
r-mnormt=2.0.2=r41h749f5a1_0
r-modelmetrics=1.2.2.2=r41hff6cd7b_1
r-modelr=0.1.8=r41hc72bb7e_0
r-munsell=0.5.0=r41hc72bb7e_1004
r-mvtnorm=1.1_3=r41h749f5a1_0
r-nlme=3.1_155=r41h749f5a1_0
r-nloptr=1.2.2.3=r41h1c00d0a_0
r-nnet=7.3_17=r41h28b5c78_0
r-numderiv=2016.8_1.1=r41hc72bb7e_3
r-openssl=2.0.0=r41hc6995ed_0
r-openxlsx=4.2.5=r41h9951f98_0
r-parallelly=1.30.0=r41hc72bb7e_0
r-parameters=0.17.0=r41hc72bb7e_0
r-pbdzmq=0.3_7=r41h5cc58b7_0
r-pbivnorm=0.6.0=r41h749f5a1_1006
r-pbkrtest=0.5.1=r41hc72bb7e_0
r-performance=0.8.0=r41hc72bb7e_0
r-pillar=1.7.0=r41hc72bb7e_0
r-pkgconfig=2.0.3=r41hc72bb7e_1
r-pkgload=1.2.4=r41h9951f98_0
r-plotly=4.10.0=r41hc72bb7e_0
r-plyr=1.8.6=r41h9951f98_1
r-polynom=1.4_0=r41hc72bb7e_2
r-praise=1.0.0=r41hc72bb7e_1005
r-prettyunits=1.1.1=r41hc72bb7e_1
r-proc=1.18.0=r41h9951f98_0
r-processx=3.5.2=r41h28b5c78_0
r-prodlim=2019.11.13=r41h9951f98_1
r-progress=1.2.2=r41hc72bb7e_2
r-progressr=0.10.0=r41hc72bb7e_0
r-promises=1.2.0.1=r41h9951f98_0
r-proxy=0.4_26=r41h28b5c78_0
r-ps=1.6.0=r41h28b5c78_0
r-purrr=0.3.4=r41h28b5c78_1
r-quantreg=5.88=r41h30cbcce_0
r-r6=2.5.1=r41hc72bb7e_0
r-rappdirs=0.3.3=r41h28b5c78_0
r-rcolorbrewer=1.1_2=r41h785f33e_1003
r-rcpp=1.0.8.2=r41hc4bb905_0
r-rcpparmadillo=0.10.8.1.0=r41h7190c71_0
r-rcppeigen=0.3.3.9.1=r41he5a6823_0
r-readr=2.1.2=r41h9951f98_0
r-readxl=1.3.1=r41h8a02945_4
r-recipes=0.1.17=r41hc72bb7e_0
r-recommended=4.1=r41hd8ed1ab_1004
r-rematch=1.0.1=r41hc72bb7e_1004
r-rematch2=2.1.2=r41hc72bb7e_1
r-repr=1.1.4=r41h785f33e_0
r-reprex=2.0.1=r41hc72bb7e_0
r-reshape2=1.4.4=r41h9951f98_1
r-rio=0.5.29=r41hc72bb7e_0
r-rlang=0.4.12=r41h28b5c78_0
r-rmarkdown=2.13=r41hc72bb7e_1
r-rpart=4.1.16=r41h28b5c78_0
r-rprojroot=2.0.2=r41hc72bb7e_0
r-rstatix=0.7.0=r41hc72bb7e_0
r-rstudioapi=0.13=r41hc72bb7e_0
r-rvest=1.0.2=r41hc72bb7e_0
r-sass=0.4.0=r41h9951f98_0
r-scales=1.1.1=r41hc72bb7e_0
r-selectr=0.4_2=r41hc72bb7e_1
r-sjlabelled=1.1.8=r41hc72bb7e_0
r-sjmisc=2.8.9=r41hc72bb7e_0
r-sjplot=2.8.10=r41hc72bb7e_0
r-sjstats=0.18.1=r41hc72bb7e_0
r-sp=1.4_6=r41h28b5c78_0
r-sparsem=1.81=r41h749f5a1_0
r-spatial=7.3_15=r41h28b5c78_0
r-squarem=2021.1=r41hc72bb7e_0
r-statmod=1.4.36=r41h0661a58_0
r-stringi=1.7.6=r41h99ba7f4_1
r-stringr=1.4.0=r41hc72bb7e_2
r-survival=3.3_1=r41h0f1d5c4_0
r-sys=3.4=r41h28b5c78_0
r-testthat=3.1.2=r41h9951f98_0
r-tibble=3.1.6=r41h28b5c78_0
r-tidyr=1.2.0=r41h9951f98_0
r-tidyselect=1.1.1=r41hbe3e9c8_0
r-tidyverse=1.3.1=r41hc72bb7e_0
r-timedate=3043.102=r41hc72bb7e_1002
r-tinytex=0.37=r41hc72bb7e_0
r-tmb=1.8.1=r41h222eba2_0
r-tmvnsim=1.0_2=r41h749f5a1_3
r-tzdb=0.2.0=r41h9951f98_0
r-utf8=1.2.2=r41h28b5c78_0
r-uuid=1.0_3=r41h28b5c78_0
r-vctrs=0.3.8=r41h28b5c78_1
r-viridislite=0.4.0=r41hc72bb7e_0
r-vroom=1.5.7=r41h9951f98_0
r-waldo=0.3.1=r41hc72bb7e_0
r-withr=2.5.0=r41hc72bb7e_0
r-xfun=0.30=r41hc4bb905_0
r-xml2=1.3.3=r41h9951f98_0
r-xtable=1.8_4=r41hc72bb7e_3
r-yaml=2.3.5=r41h0f1d5c4_0
r-zip=2.2.0=r41h28b5c78_0
readline=8.1.2=hca72f7f_1
rpy2=3.4.5=py38r41hbe852b5_3
scipy=1.8.0=py38hd329d04_1
seaborn=0.11.2=hd8ed1ab_0
seaborn-base=0.11.2=pyhd8ed1ab_0
send2trash=1.8.0=pyhd8ed1ab_0
setuptools=58.0.4=py38hecd8cb5_0
simplegeneric=0.8.1=py_1
six=1.16.0=pyh6c4a22f_0
soupsieve=2.3.1=pyhd8ed1ab_0
sqlite=3.37.2=h707629a_0
stack_data=0.2.0=pyhd8ed1ab_0
statsmodels=0.13.2=py38hbe852b5_0
tabulate=0.8.9=pyhd8ed1ab_0
tapi=1000.10.8=ha1b3eb9_0
terminado=0.13.3=py38h50d1736_0
testpath=0.6.0=pyhd8ed1ab_0
tk=8.6.11=h7bc2e8c_0
tktable=2.10=h49f0cf7_3
tornado=6.1=py38h9ed2024_0
tqdm=4.63.1=pypi_0
traitlets=5.1.1=pyhd8ed1ab_0
tzdata=2021e=he74cb21_0
tzlocal=4.1=py38h50d1736_1
unicodedata2=14.0.0=py38h96a0964_0
urllib3=1.26.9=pypi_0
wcwidth=0.2.5=pyh9f0ad1d_2
webencodings=0.5.1=pypi_0
websockets=10.2=pypi_0
wheel=0.37.1=pyhd3eb1b0_0
xorg-libxau=1.0.9=h35c211d_0
xorg-libxdmcp=1.1.3=h35c211d_0
xz=5.2.5=h1de35cc_0
zeromq=4.3.4=he49afe7_1
zipp=3.7.0=pyhd8ed1ab_1
zlib=1.2.11=h9173be1_1013
zstd=1.5.2=h582d3a0_0
